# Supplementary material for: Development of Real-Time PCR Assay to Specifically Detect 22 Bifidobacterium Species and Subspecies Using Comparative Genomics
Source: Front Microbiol. 2020 Aug 28;11:2087. doi: 10.3389/fmicb.2020.02087 (PMC7493681; doi:10.3389/fmicb.2020.02087)
Supplement: Supplementary file 3 [file Table_1.XLSX]

## Sheet: Table S1
Supplementary Table S1. Genome feature of Bifidobacterium
Species	Strain	Size (Mb)	GC%	Proteins	Level	Accession no.
Bifidobacterium adolescentis	6	2.20181	59.3	1726	Complete Genome	CP023005.1
Bifidobacterium adolescentis	1-11	2.19243	59.6	1741	Complete Genome	CP028341.1
Bifidobacterium adolescentis	22L	2.20322	59.3	1711	Complete Genome	CP007443.1
Bifidobacterium adolescentis	BBMN23	2.17372	59.3	1693	Complete Genome	CP010437.1
Bifidobacterium adolescentis	P2P3	2.20298	59.4	1718	Complete Genome	CP024959.1
Bifidobacterium adolescentis	ZJ2	2.40177	59.9	1930	Complete Genome	CP047129.1
Bifidobacterium adolescentis	ATCC 15703	2.08964	59.2	1619	Complete Genome	AP009256.1
Bifidobacterium angulatum	GT102	2.06464	59.3	1557	Complete Genome	CP014241.1
Bifidobacterium angulatum	LMG 11039	2.00381	59.4	1484	Contig	JGYL01
Bifidobacterium angulatum	DSM 20098	2.00821	59.4	1508	Scaffold	ABYS02
Bifidobacterium angulatum	JCM 7096	2.02197	59.4	1502	Complete Genome	AP012322.1
Bifidobacterium angulatum	DSM 20098	1.99378	59.4	1511	Contig	JDTY01
Bifidobacterium angulatum	MGYG-HGUT-02397	2.04663	59.3	1558	Contig	CABMJV01
Bifidobacterium animalis subsp. animalis	YL2	2.02737	60.2	1554	Complete Genome	CP015407.2
Bifidobacterium animalis subsp. animalis	YL2	2.02193	60.2	1563	Contig	NHMR02
Bifidobacterium animalis subsp. animalis	CNCM I-4602	1.93269	60.5	1470	Complete Genome	CP028460.1
Bifidobacterium animalis subsp. animalis	LMG 10508	1.91501	60.5	1442	Contig	JGYM01
Bifidobacterium animalis subsp. animalis	ATCC 25527	1.93269	60.5	1481	Complete Genome	CP002567.1
Bifidobacterium animalis subsp. animalis	ATCC 27672	1.99016	60.1	1528	Scaffold	AWFQ01
Bifidobacterium animalis subsp. animalis	IM386	1.92569	60.5	1461	Contig	CBUQ01
Bifidobacterium animalis subsp. animalis	MCC 0499	2.13378	60.2	1711	Scaffold	AWFN01
Bifidobacterium animalis subsp. animalis	MCC 1489	1.90992	60.5	1467	Scaffold	AWFO01
Bifidobacterium animalis subsp. lactis	BF052	1.93862	60.5	1538	Complete Genome	CP009045.1
Bifidobacterium animalis subsp. lactis	HN019	1.93542	60.5	1543	Complete Genome	CP031154.1
Bifidobacterium animalis subsp. lactis	IDCC4301	1.94414	60.5	1555	Complete Genome	CP031703.1
Bifidobacterium animalis subsp. lactis	S7	1.94407	60.5	1514	Complete Genome	CP022724.1
Bifidobacterium animalis subsp. lactis	AD011	1.93369	60.5	1513	Complete Genome	CP001213.1
Bifidobacterium animalis subsp. lactis	ATCC 27673	1.96301	60.6	1524	Complete Genome	CP003941.1
Bifidobacterium animalis subsp. lactis	B420	1.9386	60.5	1538	Complete Genome	CP003497.1
Bifidobacterium animalis subsp. lactis	BB-12	1.9422	60.5	1562	Complete Genome	CP001853.1
Bifidobacterium animalis subsp. lactis	Bi-07	1.93882	60.5	1538	Complete Genome	CP003498.1
Bifidobacterium animalis subsp. lactis	Bl-04; ATCC SD5219	1.93871	60.5	1575	Complete Genome	CP001515.1
Bifidobacterium animalis subsp. lactis	Bl12	1.93861	60.5	1571	Complete Genome	CP004053.1
Bifidobacterium animalis subsp. lactis	BLC1	1.93858	60.5	1540	Complete Genome	CP003039.2
Bifidobacterium animalis subsp. lactis	CNCM I-2494	1.94311	60.5	1540	Complete Genome	CP002915.1
Bifidobacterium animalis subsp. lactis	DSM 10140	1.93848	60.5	1566	Complete Genome	CP001606.1
Bifidobacterium animalis subsp. lactis	KLDS2.0603	1.9469	60.5	1532	Complete Genome	CP007522.1
Bifidobacterium animalis subsp. lactis	V9	1.94405	60.5	1542	Complete Genome	CP001892.1
Bifidobacterium asteroides	1460B	2.12182	60.5	1604	Contig	PCHJ01
Bifidobacterium asteroides	Bin2	2.09478	60.6	1593	Scaffold	JWME01
Bifidobacterium asteroides	Bin7	2.13239	60.7	1608	Scaffold	JWMF01
Bifidobacterium asteroides	ESL0170	2.17526	60.1	1653	Contig	QGLH01
Bifidobacterium asteroides	ESL0198	2.23561	59.7	1707	Contig	QGLJ01
Bifidobacterium asteroides	Hma3	2.24522	59.5	1690	Scaffold	JXJS01
Bifidobacterium asteroides	VRA_9sq_n	2.14018	60.5	1627	Contig	WKKW01
Bifidobacterium asteroides	W8102	2.05752	60.6	1553	Contig	VMHK01
Bifidobacterium asteroides	W8111	2.24161	59.5	1725	Contig	VMHJ01
Bifidobacterium asteroides	DSM 20089	2.19037	60	1642	Complete Genome	CP017696.1
Bifidobacterium asteroides	PRL2011	2.1673	60.1	1622	Complete Genome	CP003325.1
Bifidobacterium bifidum	BF3	2.21037	62.6	1689	Complete Genome	CP010412.1
Bifidobacterium bifidum	NCTC13001	2.21103	62.7	1736	Complete Genome	LR134344.1
Bifidobacterium bifidum	S6	2.31134	62.7	1772	Complete Genome	CP022723.1
Bifidobacterium bifidum	TMC 3115	2.17889	62.8	1609	Complete Genome	AP018132.1
Bifidobacterium bifidum	JCM 1255	2.21104	62.7	1721	Complete Genome	AP012323.1
Bifidobacterium bifidum	BGN4	2.22366	62.6	1721	Complete Genome	CP001361.1
Bifidobacterium bifidum	JCM 7004	2.26167	62.6	2106	Complete Genome	AP018131.1
Bifidobacterium bifidum	PRL2010	2.21466	62.7	1706	Complete Genome	CP001840.1
Bifidobacterium bifidum	S17	2.18688	62.8	1694	Complete Genome	CP002220.1
Bifidobacterium breve	017W439	2.30142	58.7	1823	Complete Genome	CP021554.1
Bifidobacterium breve	082W48	2.28634	58.8	1800	Complete Genome	CP021555.1
Bifidobacterium breve	139W423	2.41128	58.6	1910	Complete Genome	CP021556.1
Bifidobacterium breve	180W83	2.27317	58.8	1804	Complete Genome	CP021557.1
Bifidobacterium breve	215W447a	2.5896	59.3	2101	Complete Genome	CP021558.1
Bifidobacterium breve	BR3	2.42601	59.1056	1942	Complete Genome	CP010414.1
Bifidobacterium breve	CNCM I-4321	2.46485	59	2002	Complete Genome	CP021559.1
Bifidobacterium breve	DRBB26	2.39639	58.5	1901	Complete Genome	CP021390.1
Bifidobacterium breve	DRBB27	2.43508	58.9	1961	Complete Genome	CP021552.1
Bifidobacterium breve	DRBB28	2.46217	59	1990	Complete Genome	CP021553.1
Bifidobacterium breve	DRBB29	2.43509	58.9	1957	Complete Genome	CP023198.1
Bifidobacterium breve	DRBB30	2.47112	58.9	2009	Complete Genome	CP023199.1
Bifidobacterium breve	FDAARGOS_561	2.27565	58.9	1902	Complete Genome	CP033841.1
Bifidobacterium breve	JR01	2.30491	58.9	1789	Complete Genome	CP040931.1
Bifidobacterium breve	JSRL01	2.27415	58.6	1764	Complete Genome	CP045646.1
Bifidobacterium breve	LMC520	2.4034	59	1910	Complete Genome	CP019596.1
Bifidobacterium breve	lw01	2.31317	58.8	1862	Complete Genome	CP034192.1
Bifidobacterium breve	NCTC11815	2.27566	58.9	1898	Complete Genome	LR134348.1
Bifidobacterium breve	NRBB01	2.2694	58.9	1836	Complete Genome	CP021384.1
Bifidobacterium breve	NRBB02	2.28988	58.6	1789	Complete Genome	CP021385.1
Bifidobacterium breve	NRBB04	2.32465	58.7	1797	Complete Genome	CP021386.1
Bifidobacterium breve	NRBB08	2.28976	58.6	1783	Complete Genome	CP023192.1
Bifidobacterium breve	NRBB09	2.26556	58.7	1754	Complete Genome	CP021387.1
Bifidobacterium breve	NRBB11	2.37756	58.7	1837	Complete Genome	CP021388.1
Bifidobacterium breve	NRBB18	2.28969	58.6	1793	Complete Genome	CP023193.1
Bifidobacterium breve	NRBB19	2.28973	58.6	1776	Complete Genome	CP023194.1
Bifidobacterium breve	NRBB20	2.28989	58.6	1793	Complete Genome	CP023195.1
Bifidobacterium breve	NRBB27	2.28984	58.6	1792	Complete Genome	CP023196.1
Bifidobacterium breve	NRBB49	2.28979	58.6	1791	Complete Genome	CP023197.1
Bifidobacterium breve	NRBB50	2.40906	58.8	1938	Complete Genome	CP021391.1
Bifidobacterium breve	NRBB51	2.40227	59	1872	Complete Genome	CP021392.1
Bifidobacterium breve	NRBB52	2.37967	58.9	1896	Complete Genome	CP021393.1
Bifidobacterium breve	NRBB56	2.42512	58.9	1895	Complete Genome	CP021394.1
Bifidobacterium breve	NRBB57	2.51038	59.4	2039	Complete Genome	CP021389.1
Bifidobacterium breve	12L	2.24462	58.9	1764	Complete Genome	CP006711.1
Bifidobacterium breve	689b	2.33171	58.7	1831	Complete Genome	CP006715.1
Bifidobacterium breve	ACS-071-V-Sch8b	2.32749	58.7	1823	Complete Genome	CP002743.1
Bifidobacterium breve	JCM 1192	2.26941	58.9	1842	Complete Genome	AP012324.1
Bifidobacterium breve	JCM 7017	2.28892	58.7	1795	Complete Genome	CP006712.1
Bifidobacterium breve	JCM 7019	2.35901	58.6	1878	Complete Genome	CP006713.1
Bifidobacterium breve	NCFB 2258	2.3159	58.7	1814	Complete Genome	CP006714.1
Bifidobacterium breve	S27	2.29446	58.7	1779	Complete Genome	CP006716.1
Bifidobacterium breve	UCC2003	2.42268	58.7	1898	Complete Genome	CP000303.1
Bifidobacterium catenulatum	LMG 11043	2.08276	56.1	1519	Contig	JGYT01
Bifidobacterium catenulatum	DSM 21854	2.30796	56.2	1739	Contig	JGYY01
Bifidobacterium catenulatum	DSM 16992	2.05843	56.1	1605	Contig	ABXY01
Bifidobacterium catenulatum	1899B	2.1246	56.3	1662	Contig	NAQA01
Bifidobacterium catenulatum	BIOML-A2	2.01979	56.1	1582	Contig	WDPB01
Bifidobacterium catenulatum	BIOML-A1	2.06484	56.2	1654	Scaffold	WDPA01
Bifidobacterium catenulatum	JCM 15439	2.33723	56.3	1831	Complete Genome	AP012327.1
Bifidobacterium catenulatum	JCM 1194	2.07952	56.2	1614	Complete Genome	AP012325.1
Bifidobacterium coryneforme	LMG18911	1.75515	60.5	1340	Complete Genome	CP007287.1
Bifidobacterium coryneforme	DSM 20216	1.741	60.5	1351	Contig	JDUF01
Bifidobacterium cuniculi	LMG 10738	2.53159	64.9	2155	Contig	JGYV01
Bifidobacterium cuniculi	DSM 20435	2.51269	64.9	2163	Contig	JDUL01
Bifidobacterium dentium	BRDF24	2.51313	58.6	2024	Scaffold	VYSD01
Bifidobacterium dentium	cx_0004	2.58988	58.5	2097	Contig	RCXJ01
Bifidobacterium dentium	NCTC11816	2.63583	58.5	2118	Complete Genome	LR134349.1
Bifidobacterium dentium	ATCC 27678	2.64208	58.5	2118	Contig	ABIX02
Bifidobacterium dentium	Bd1	2.63637	58.5	2116	Complete Genome	CP001750.1
Bifidobacterium dentium	DSM 20436	2.66807	58.6	2125	Contig	FNSE01
Bifidobacterium dentium	JCM 1195	2.63567	58.5	2117	Complete Genome	AP012326.1
Bifidobacterium gallicum	DSM 20093	1.98985	57.6	1454	Contig	JDTW01
Bifidobacterium gallicum	MGYG-HGUT-01471	2.00459	57.6	1476	Contig	CABKTR01
Bifidobacterium gallicum	DSM 20093	2.0198	57.5	1466	Contig	ABXB03
Bifidobacterium gallicum	LMG 11596	2.00459	57.6	1465	Contig	JGYW01
Bifidobacterium gallinarum	CACC 514	2.41446	63.9011	1957	Complete Genome	CP035464.1
Bifidobacterium gallinarum	LMG 11586	2.16084	64.2	1651	Contig	JGYX01
Bifidobacterium gallinarum	DSM 20670	2.12857	64.2	1683	Contig	JDUN01
Bifidobacterium gallinarum	UBA1815	1.63265	63.4	1629	Scaffold	DCFB01
Bifidobacterium longum subsp. infantis	6	2.83285	59.9	2429	Complete Genome	LR655210.1
Bifidobacterium longum subsp. infantis	BT1	2.57811	59.4	2035	Complete Genome	CP010411.1
Bifidobacterium longum subsp. infantis	NCTC11817	2.83275	59.9	2438	Complete Genome	LR134354.1
Bifidobacterium longum subsp. infantis	157F	2.40883	60.111	1925	Complete Genome	AP010891.1
Bifidobacterium longum subsp. infantis	ATCC 15697	2.83275	59.9	2399	Complete Genome	CP001095.1
Bifidobacterium longum subsp. infantis	JCM 1222	2.82896	59.9	2395	Complete Genome	AP010889.1
Bifidobacterium longum subsp. infantis	CCUG 52486	2.48085	60	2034	Scaffold	ABQQ01
Bifidobacterium longum subsp. infantis	EK3	2.56481	59.4	2061	Scaffold	JNWB01
Bifidobacterium longum subsp. infantis	4	2.57195	59.6	2070	Scaffold	CABHML01
Bifidobacterium longum subsp. longum	AH1206	2.42129	60.2	1967	Complete Genome	CP016019.1
Bifidobacterium longum subsp. longum	BORI	2.31102	59.9	1805	Complete Genome	CP031133.1
Bifidobacterium longum subsp. longum	CCUG30698	2.458	60.2	1956	Complete Genome	CP011965.1
Bifidobacterium longum subsp. longum	NCIMB8809	2.34099	60.1	1807	Complete Genome	CP011964.1
Bifidobacterium longum subsp. longum	BBMN68	2.26594	59.9	1740	Complete Genome	CP002286.1
Bifidobacterium longum subsp. longum	GT15	2.33752	60	1815	Complete Genome	CP006741.1
Bifidobacterium longum subsp. longum	JCM 1217	2.38516	60.3	1862	Complete Genome	AP010888.1
Bifidobacterium longum subsp. longum	KACC 91563	2.39576	59.8115	1856	Complete Genome	CP002795.1
Bifidobacterium longum subsp. longum	ATCC 55813	2.39636	60.1	1939	Scaffold	ACHI01
Bifidobacterium longum subsp. longum	7-1B	2.40709	59.8	1904	Scaffold	JNVY01
Bifidobacterium longum subsp. longum	EK13	2.47453	60	2043	Scaffold	JNWD01
Bifidobacterium longum subsp. longum	1-5B	2.36751	60.1	1902	Scaffold	JNVX01
Bifidobacterium longum subsp. longum	EK5	2.23129	59.7	1780	Scaffold	JNWC01
Bifidobacterium longum subsp. longum	17-1B	2.4672	60.2	1962	Scaffold	JNVZ01
Bifidobacterium longum subsp. longum	72B	2.37445	60.3	1950	Scaffold	JNWA01
Bifidobacterium longum subsp. longum	VMKB44	2.50193	60.3	2080	Scaffold	JRWN01
Bifidobacterium longum subsp. longum	MC-42	2.28825	59.8	1792	Scaffold	LNCM01
Bifidobacterium longum subsp. longum	7	2.23558	60	1766	Scaffold	LKSU01
Bifidobacterium longum subsp. suis	DSM 20211	2.38997	60	1891	Contig	JDUC01
Bifidobacterium longum subsp. suis	LMG 21814	2.33583	60	1803	Contig	JGZA01
Bifidobacterium pseudocatenulatum	12	2.19239	56.5	1657	Complete Genome	CP025199.1
Bifidobacterium pseudocatenulatum	AF03-28	2.36028	56.6	1825	Scaffold	QSBP01
Bifidobacterium pseudocatenulatum	AF12-10-6.0	2.20223	56.2	1703	Scaffold	QSAK01
Bifidobacterium pseudocatenulatum	AF12-8A-LB	2.20378	56.2	1698	Scaffold	QSAD01
Bifidobacterium pseudocatenulatum	AF12-8LB-d	2.20298	56.2	1700	Scaffold	QSAC01
Bifidobacterium pseudocatenulatum	AF20-20AC	2.24914	56.5	1731	Scaffold	QRWB01
Bifidobacterium pseudocatenulatum	AF36-12AT	2.35922	56.6	1877	Scaffold	QRPH01
Bifidobacterium pseudocatenulatum	AM08-2	2.32705	56.5	1766	Scaffold	QRMR01
Bifidobacterium pseudocatenulatum	AM08-25	2.33946	56.4	1773	Scaffold	QRMQ01
Bifidobacterium pseudocatenulatum	AM10-2	2.14287	56.4	1650	Scaffold	QRMF01
Bifidobacterium pseudocatenulatum	AM10-24	2.14238	56.4	1649	Scaffold	QRMD01
Bifidobacterium pseudocatenulatum	AM18-42	2.22506	56.2	1687	Scaffold	QRJG01
Bifidobacterium pseudocatenulatum	AM20-1	2.23797	56.6	1763	Scaffold	QRJB01
Bifidobacterium pseudocatenulatum	AM20-6	2.23064	56.6	1765	Scaffold	QRIV01
Bifidobacterium pseudocatenulatum	AM33-6	2.26145	56.4	1752	Scaffold	QSIM01
Bifidobacterium pseudocatenulatum	AM36-2AC	2.16318	56.2	1665	Scaffold	QSHV01
Bifidobacterium pseudocatenulatum	AM36-5BH	2.1639	56.2	1669	Scaffold	QSHR01
Bifidobacterium pseudocatenulatum	AM38-8	2.30925	56.2	1776	Scaffold	QSHB01
Bifidobacterium pseudocatenulatum	OF01-12	2.28465	56.6	1778	Scaffold	QSDF01
Bifidobacterium pseudocatenulatum	OF01-2	2.24892	56.5	1723	Scaffold	QSDA01
Bifidobacterium pseudocatenulatum	OF01-8	2.28785	56.6	1782	Scaffold	QSCX01
Bifidobacterium pseudocatenulatum	OF05-12	2.36975	56.8	1883	Scaffold	QSWD01
Bifidobacterium pseudocatenulatum	OM05-2	2.3654	56.6	1849	Scaffold	QSUK01
Bifidobacterium pseudocatenulatum	TF07-23	2.33833	56.7	1799	Scaffold	QSRR01
Bifidobacterium pseudocatenulatum	TF07-45	2.38374	56.6	1885	Scaffold	QSRN01
Bifidobacterium pseudocatenulatum	TF08-3AT	2.26167	56.3	1745	Scaffold	QSRI01
Bifidobacterium pseudocatenulatum	TM04-13	2.26457	56.5	1728	Scaffold	QSQA01
Bifidobacterium pseudocatenulatum	TM05-11	2.29419	56.4	1797	Scaffold	QSPS01
Bifidobacterium pseudocatenulatum	TM07-3AT	2.24252	56.3	1701	Scaffold	QSOT01
Bifidobacterium pseudocatenulatum	TM10-1	2.22534	56.2	1702	Scaffold	QSOG01
Bifidobacterium pseudocatenulatum	JCM 1200	2.31375	56.4	1739	Complete Genome	AP012330.1
Bifidobacterium pseudolongum	AF13-3LB	2.21544	63	1795	Scaffold	QRZV01
Bifidobacterium pseudolongum	UMB-MBP-01	2.0081	63.4	1596	Complete Genome	CP022544.1
Bifidobacterium pseudolongum	PV8-2	2.0327	63.3	1625	Complete Genome	CP007457.1
Bifidobacterium pseudolongum	DSM 20092	1.97816	63.3	1548	Complete Genome	CP017695.1
Bifidobacterium scardovii	LMG 21589	3.14179	64.6	2409	Contig	JGZO01
Bifidobacterium scardovii	JCM 12489	3.15835	64.6	2402	Complete Genome	AP012331.1
Bifidobacterium scardovii	DSM 13734	3.14662	64.7	2445	Contig	JDTN01
Bifidobacterium scardovii	DSM 13734	3.14395	64.6	2408	Contig	LBIB01
Bifidobacterium scardovii	981_BLON	3.12129	64.8	2391	Contig	JULC01
Bifidobacterium thermacidophilum	DSM 15837	2.22359	60.4	1645	Contig	AUFI01
Bifidobacterium thermacidophilum	LMG 21395	2.23307	60.4	1618	Contig	JGZT01
Bifidobacterium thermacidophilum	DSM 15837	2.22099	60.4	1637	Contig	JDTO01
Bifidobacterium thermophilum	1542B	2.35913	60.3	1699	Contig	PCGY01
Bifidobacterium thermophilum	1543B	2.31613	60.4	1676	Contig	PCGX01
Bifidobacterium thermophilum	MGYG-HGUT-02334	2.29164	60.1	1622	Complete Genome	LR698979.1
Bifidobacterium thermophilum	DSM 20212	2.25235	60.1	1610	Contig	JHWM01
Bifidobacterium thermophilum	DSM 20210	2.22484	59.7	1632	Contig	JDUB01
Bifidobacterium thermophilum	BSM-130-P53-3C	2.36217	60.5	1768	Contig	JABAGI01
Bifidobacterium tsurumiense	BSM-380-WT-2B	2.14938	52.5	1563	Contig	VULW01
Bifidobacterium tsurumiense	JCM 13495	2.16443	52.8	1555	Contig	JGZU01
Bifidobacterium tsurumiense	DSM 17777	2.16654	52.9	1618	Scaffold	AUCL01
Bifidobacterium tsurumiense	DSM 17777	2.15769	52.8	1613	Contig	JDTR01

## Sheet: Table S2
Supplementary Table S2. Specificity results for 27 Bifidobacterium species and subspecies
Primer name	Detected species	Specificity (Ct)
Animalis-F,R	B. animalis subsp. animalis KACC 16637	15.88
Animalis-F,R	B. animalis subsp. animalis LI 001941	13.8
Animalis-F,R	B. animalis subsp. animalis LI 001942	14.39
Animalis-F,R	B. animalis subsp. animalis LI 000026	14.39
Animalis-F,R	B. animalis subsp. animalis LI 000004	13.97
Animalis-F,R	B. animalis subsp. animalis LI 000019	15.16
Animalis-F,R	B. animalis subsp. animalis LI 000062	15.06
Lactis-F,R	B. animalis subsp. lactis KACC 16638	13.3
Breve-F,R	B. breve KACC 16639	14.58
Breve-F,R	B. breve KCTC 3419	14.26
Breve-F,R	B. breve LI 000070	13.65
Infantis-F,R	B. longum subsp. infantis KCTC 3249	14.21
Infantis-F,R	B. longum subsp. infantis LI 000033	13.18
Infantis-F,R	B. longum subsp. infantis LI 000261	13.78
Infantis-F,R	B. longum subsp. infantis LI 000262	14.77
Suis-F,R	B. longum subsp. suis KACC 16649	12.3
Longum-F,R	B. longum subsp. longum KCCM 11953	13.51
Longum-F,R	B. longum subsp. longum LI 000175	12.92
Bifidum-F,R	B. bifidum KCTC 3418	13.6
Bifidum-F,R	B. bifidum KCTC 3440	13.9
Bifidum-F,R	B. bifidum LI 000058	14.65
Bifidum-F,R	B. bifidum LI 000061	15.44
Bifidum-F,R	B. bifidum LI 000063	14.93
Gallicum-F,R	B. gallicum KACC 16645	14.73
Thermacidophilum-F,R	B. thermacidophilum KACC 16653	14.82
Thermacidophilum-F,R	B. thermacidophilum KACC 16674	14.31
Thermophilum-F,R	B. thermophilum KACC 20600	15.42
Coryneforme-F,R	B. coryneforme KACC 16642	13.9
Asteroides-F,R	B. asteroides KACC 16635	15.94
Adolescentis-F,R	B. adolescentis KACC 16634	15.16
Pseudolongum-F,R	B. pseudolongum KACC 16667	15.52
Pseudolongum-F,R	B. pseudolongum KACC 16666	14.94
Cuniculi-F,R	B. cuniculi KACC 16643	13.4
Gallinarum-F,R	B. gallinarum KACC 16646	11.41
Scardovii-F,R	B. scardovii KACC 16672	15.69
Pseudocatenulatum-F,R	B. pseudocatenulatum KCTC 3223	12.92
Angulatum-F,R	B. angulatum KCTC 3236	15.3
Dentium-F,R	B. dentium KACC16644	14.73
Tsurumiense-F,R	B. tsurumiense KACC 16654	13.86
Catenulatum-F,R	B. catenulatum KACC 16640	13.82
Catenulatum-F,R	B. catenulatum KACC 16648	14.92

## Sheet: Table S3
Supplementary Table S3. Slope, R2 and Efficiency of standard curves
Species	Slope	R2	Eff%
B. animalis subsp. animalis KACC 16637	-3.537	0.998	91.735
B. animalis subsp. lactis KACC 16638	-3.564	0.998	90.788
B. breve KACC 16639	-3.448	0.998	94.987
B. longum subsp. infantis KCTC 3249	-3.312	0.998	100.424
B. longum subsp. suis KACC 16649	-3.391	0.999	97.192
B. longum subsp. longum KCCM 11953	-3.275	0.997	102.001
B. bifidum KCTC 3418	-3.438	0.998	95.359
B. gallicum KACC 16645	-3.586	0.998	90.827
B. thermacidophilum KACC 16653	-3.134	1	108.478
B. thermophilum KACC 20600	-3.104	0.998	109.994
B. coryneforme KACC 16642	-3.576	1	90.406
B. asteroides KACC 16635	-3.499	0.999	93.102
B. adolescentis KACC 16634	-3.509	0.998	92.759
B. pseudolongum KACC 16667	-3.354	0.997	98.667
B. cuniculi KACC 16643	-3.569	0.999	90.623
B. gallinarum KACC 16646	-3.585	0.996	90.088
B. scardovii KACC 16672	-3.57	0.996	90.581
B. pseudocatenulatum KCTC 3223	-3.552	1	91.205
B. angulatum KCTC 3236	-3.375	0.999	97.82
B. dentium KACC16644	-3.316	0.998	100.265
B. tsurumiense KACC 16654	-3.247	0.998	103.207
B. catenulatum KACC 16640	-3.52	0.999	92.367
